# Supplementary material for: Precision and recall oncology: combining multiple gene mutations for improved identification of drug-sensitive tumours
Source: Oncotarget. 2017 Sep 15;8(57):97025–40. doi: 10.18632/oncotarget.20923 (PMC5722542; doi:10.18632/oncotarget.20923)
Supplement: Supplementary file 2 [file oncotarget-08-97025-s002.xlsx]

## Sheet: Descriptions
Drug_ID	Drug identifier, as given by GDSC						Multi-gene marker (Random forest)
Drug_Name	Text name of the drug, as given by GDSC						MCC.cv.RF	MCC of best multi-gene marker model during complexity estimation (on training set, over 10 crossvalidation folds)
							PREC.cv.RF	Precision of best multi-gene marker model during complexity estimation (on training set, over 10 crossvalidation folds)
Single-gene marker (MANOVA)							RECALL.cv.RF	Recall of best multi-gene marker model during complexity estimation (on training set, over 10 crossvalidation folds)
gene.MNV	Name of gene identified as best marker in MANOVA analysis (from GDSC)						SPEC.cv.RF	Specificity of best multi-gene marker model during complexity estimation (on training set, over 10 crossvalidation folds)
P.MNV	P-value of the best gene marker used in MANOVA (from GDSC)						F1.cv.RF	F1-score of best multi-gene marker model during complexity estimation (on training set, over 10 crossvalidation folds)
MCC.trn.MNV	MCC on training set, using MANOVA single-gene marker						nSens.cv.RF	Predicted number of sensitive samples by model for complexity estimation (on training set, over 10 crossvalidation folds)
PREC.trn.MNV	Precision on training set, using MANOVA single-gene marker
RECALL.trn.MNV	Recall on training set, using MANOVA single-gene marker						MCC.trn.RF	MCC on training set, using random forest multi-gene marker
SPEC.trn.MNV	Specificity on training set, using MANOVA single-gene marker						PREC.trn.RF	Precision on training set, using random forest multi-gene marker
F1.trn.MNV	F1-score on training set, using MANOVA single-gene marker						RECALL.trn.RF	Recall on training set, using random forest multi-gene marker
nMut.trn.MNV	Predicted number of mutated samples in training set by MANOVA						SPEC.trn.RF	Specificity on training set, using random forest multi-gene marker
							F1.trn.RF	F1-score on training set, using random forest multi-gene marker
MCC.tst.MNV	MCC on test set, using MANOVA single-gene marker						nSens.trn.RF	Predicted number of sensitive samples in training set by random forest multi-gene marker
PREC.tst.MNV	Precision on test set, using MANOVA single-gene marker
RECALL.tst.MNV	Recall on test set, using MANOVA single-gene marker						MCC.tst.RF	MCC on test set, using random forest multi-gene marker
SPEC.tst.MNV	Specificity on test set, using MANOVA single-gene marker						PREC.tst.RF	Precision on test set, using random forest multi-gene marker
F1.tst.MNV	F1-score on test set, using MANOVA single-gene marker						RECALL.tst.RF	Recall on test set, using random forest multi-gene marker
nMut.tst.MNV	Predicted number of mutated samples in test set by MANOVA						SPEC.tst.RF	Specificity on test set, using random forest multi-gene marker
							F1.tst.RF	F1-score on test set, using random forest multi-gene marker
							ACC.tst	Accuracy on test set of random forest multi-gene model
							nSens.tst.RF	Predicted number of sensitive samples in test set of random forest multi-gene model
							mtry	mtry parameter of best model (controls model complexity)

## Sheet: Results
Drug_ID	Drug_Name	gene.MNV	P.MNV	MCC.trn.MNV	PREC.trn.MNV	RECALL.trn.MNV	SPEC.trn.MNV	F1.trn.MNV	nMut.trn.MNV	MCC.tst.MNV	PREC.tst.MNV	RECALL.tst.MNV	SPEC.tst.MNV	F1.tst.MNV	nMut.tst.MNV	MCC.cv.RF	PREC.cv.RF	RECALL.cv.RF	SPEC.cv.RF	F1.cv.RF	nSens.cv.RF	MCC.trn.RF	PREC.trn.RF	RECALL.trn.RF	SPEC.trn.RF	F1.trn.RF	nSens.trn.RF	MCC.tst.RF	PREC.tst.RF	RECALL.tst.RF	SPEC.tst.RF	F1.tst.RF	ACC.tst	nSens.tst.RF	mtry
1	Erlotinib	CDKN2A	9.82e-08	0.335029697130245	0.724489795918367	0.518248175182482	0.802919708029197	0.604255319148936	98	-0.0941184671664928	0.428571428571429	0.214285714285714	0.703703703703704	0.285714285714286	14	0.347576475926444	0.704347826086957	0.591240875912409	0.751824817518248	0.642857142857143	115	0.678085604417857	0.889830508474576	0.766423357664234	0.905109489051095	0.823529411764706	118	-0.0514532456941808	0.473684210526316	0.321428571428571	0.62962962962963	0.382978723404255	0.472727272727273	19	16
3	Rapamycin	MYCN	0.00477914	0.158050371412433	0.823529411764706	0.0933333333333333	0.979865771812081	0.167664670658683	17	0.275244713746709	0.875	0.212121212121212	0.96875	0.341463414634146	8	0.185972539852189	0.579881656804734	0.657718120805369	0.526666666666667	0.616352201257862	169	0.726589062434734	0.846153846153846	0.885906040268456	0.84	0.865573770491803	156	-0.0222717701593687	0.476190476190476	0.3125	0.666666666666667	0.377358490566038	0.492307692307692	21	18
5	Sunitinib	KDR	0.000229428	0.0593376319876823	1	0.00699300699300699	1	0.0138888888888889	1	NA	NA	0	1	NA	0	0.131747550887343	0.581818181818182	0.447552447552448	0.680555555555556	0.505928853754941	110	0.735246984345914	0.872340425531915	0.86013986013986	0.875	0.866197183098592	141	0.227522986174966	0.655172413793103	0.5	0.722222222222222	0.567164179104478	0.608108108108108	29	43
6	PHA-665752	MLL_AFF1	0.000522445	0	0.5	0.00662251655629139	0.993377483443709	0.0130718954248366	2	NA	NA	0	1	NA	0	0.190023851429266	0.61864406779661	0.483443708609272	0.701986754966887	0.54275092936803	118	0.752101433090355	0.944444444444444	0.788079470198676	0.95364238410596	0.859205776173285	126	0.0689199195544677	0.421052631578947	0.347826086956522	0.717948717948718	0.380952380952381	0.580645161290323	19	38
9	MG-132	CDKN2A	7.18e-05	0.202199008113135	0.637254901960784	0.448275862068966	0.744827586206897	0.526315789473684	102	0.121578358001078	0.666666666666667	0.307692307692308	0.8	0.421052631578947	18	0.213068323927487	0.652631578947368	0.427586206896552	0.772413793103448	0.516666666666667	95	0.32288852016215	0.694915254237288	0.56551724137931	0.751724137931034	0.623574144486692	118	0.0825210070175485	0.631578947368421	0.307692307692308	0.766666666666667	0.413793103448276	0.507246376811594	19	4
11	Paclitaxel	CDKN2A	0.000261742	0.166618553363211	0.611650485436893	0.4375	0.722222222222222	0.510121457489878	103	0.0444261658319319	0.55	0.289473684210526	0.75	0.379310344827586	20	0.204007943122636	0.619834710743802	0.520833333333333	0.680555555555556	0.566037735849057	121	0.456266758071216	0.764227642276423	0.652777777777778	0.798611111111111	0.704119850187266	123	0.0729376688167091	0.571428571428571	0.315789473684211	0.75	0.406779661016949	0.527027027027027	21	5
17	Cyclopamine	MLL_AFF1	0.0164344	0.0854357657716761	1	0.0144927536231884	1	0.0285714285714286	2	NA	NA	0	1	NA	0	0.0618645940214517	0.516129032258065	0.811594202898551	0.239130434782609	0.630985915492958	217	0.365440841377929	0.708333333333333	0.615942028985507	0.746376811594203	0.65891472868217	120	0.03142438179029	0.419354838709677	0.40625	0.625	0.412698412698413	0.5375	31	4
29	AZ628	BRAF	3.37e-15	0.129749824026921	0.727272727272727	0.10958904109589	0.958904109589041	0.19047619047619	22	0.0482798708418623	0.5	0.0416666666666667	0.975609756097561	0.0769230769230769	2	0.103443355962137	0.558139534883721	0.493150684931507	0.60958904109589	0.523636363636364	129	0.720006112730905	0.877697841726619	0.835616438356164	0.883561643835616	0.856140350877193	139	0.221246162675525	0.5	0.541666666666667	0.682926829268293	0.52	0.630769230769231	26	70
30	Sorafenib	KDR	0.000426137	0.0589241637608106	1	0.00689655172413793	1	0.0136986301369863	1	NA	NA	0	1	NA	0	0.045319163234695	0.527777777777778	0.393103448275862	0.650684931506849	0.450592885375494	108	0.749608380056955	0.915384615384615	0.820689655172414	0.924657534246575	0.865454545454545	130	-0.0493006648591635	0.5	0.388888888888889	0.5625	0.4375	0.470588235294118	28	71
32	VX-680	BCR_ABL	5.75e-05	0.103325488547744	1	0.0211267605633803	1	0.0413793103448276	3	0.107486154585003	1	0.024390243902439	1	0.0476190476190476	1	0.153801791762948	0.601941747572815	0.436619718309859	0.711267605633803	0.506122448979592	103	0.717721374291924	0.910569105691057	0.788732394366197	0.922535211267606	0.845283018867925	123	0.156578412028098	0.652173913043478	0.365853658536585	0.777777777777778	0.46875	0.558441558441558	23	30
34	Imatinib	BCR_ABL	8.09e-30	0.115856889272698	1	0.0264900662251656	1	0.0516129032258065	4	NA	NA	0	1	NA	0	0.140028008402801	0.598039215686274	0.403973509933775	0.728476821192053	0.482213438735178	102	0.301850311907492	0.677165354330709	0.56953642384106	0.728476821192053	0.618705035971223	127	0.0188698139554607	0.318181818181818	0.368421052631579	0.651162790697674	0.341463414634146	0.564516129032258	22	4
35	NVP-TAE684	FGFR3	0.00904618	0.0823359059589065	1	0.0134228187919463	1	0.0264900662251656	2	NA	NA	0	1	NA	0	0.205671508339699	0.6171875	0.530201342281879	0.673333333333333	0.570397111913357	128	0.725771812080537	0.86	0.865771812080537	0.86	0.862876254180602	150	0.142886937093555	0.545454545454545	0.413793103448276	0.722222222222222	0.470588235294118	0.584615384615385	22	71
37	PF-02341066	BCR_ABL	7.84e-08	0.116834601874614	1	0.0268456375838926	1	0.0522875816993464	4	NA	NA	0	1	NA	0	0.23752538972798	0.651785714285714	0.48993288590604	0.74	0.559386973180077	112	0.765895566563824	0.885135135135135	0.879194630872483	0.886666666666667	0.882154882154882	148	0.154152883470955	0.62962962962963	0.485714285714286	0.666666666666667	0.548387096774194	0.569230769230769	27	65
38	AZD-0530	CDKN2A	3.26e-08	0.20725666807242	0.638888888888889	0.456953642384106	0.741721854304636	0.532818532818533	108	0.166437571483921	0.571428571428571	0.307692307692308	0.833333333333333	0.4	14	0.285932698974082	0.612903225806452	0.754966887417219	0.52317880794702	0.676557863501484	186	0.522654860733425	0.8046875	0.682119205298013	0.834437086092715	0.738351254480287	128	-0.146263320394961	0.285714285714286	0.153846153846154	0.722222222222222	0.2	0.483870967741935	14	5
41	S-Trityl-L-cysteine	MLH1	0.00597814	0.0681290526755152	0.714285714285714	0.0352112676056338	0.985915492957746	0.0671140939597316	7	-0.101999592002448	0	0	0.976744186046512	NA	1	0.1403945145318	0.595959595959596	0.415492957746479	0.71830985915493	0.489626556016597	99	0.249541704472544	0.666666666666667	0.47887323943662	0.76056338028169	0.557377049180328	102	0.1688613984504	0.7	0.325581395348837	0.823529411764706	0.444444444444445	0.545454545454545	20	2
45	Z-LLNle-CHO	CDKN2A	0.00143661	0.118081984738679	0.57843137254902	0.418439716312057	0.695035460992908	0.48559670781893	102	0.227149556730662	0.65	0.361111111111111	0.837209302325581	0.464285714285714	20	0.198987335265236	0.593333333333333	0.631205673758865	0.567375886524823	0.611683848797251	150	0.718120380469219	0.834437086092715	0.893617021276596	0.822695035460993	0.863013698630137	151	-0.0640769385170619	0.413793103448276	0.333333333333333	0.604651162790698	0.369230769230769	0.481012658227848	29	66
51	Dasatinib	CDKN2A	3.04e-14	0.375131854760989	0.752475247524752	0.535211267605634	0.823943661971831	0.625514403292181	101	0.144065488700542	0.333333333333333	0.388888888888889	0.76271186440678	0.358974358974359	21	0.474096827512677	0.789473684210526	0.633802816901408	0.830985915492958	0.703125	114	0.804622098623992	0.966942148760331	0.823943661971831	0.971830985915493	0.889733840304182	121	-0.131538054900495	0.142857142857143	0.166666666666667	0.694915254237288	0.153846153846154	0.571428571428571	21	21
52	GNF-2	BCR_ABL	1.61e-20	0.103504663967334	1	0.0211267605633803	1	0.0413793103448276	3	0.164924225024706	1	0.04	1	0.0769230769230769	1	0.26048678196097	0.676767676767677	0.471830985915493	0.776223776223776	0.556016597510373	99	0.610808407708806	0.869565217391304	0.704225352112676	0.895104895104895	0.778210116731518	115	-0.0954530953395374	0.260869565217391	0.24	0.666666666666667	0.25	0.526315789473684	23	15
53	CGP-60474	NRAS	0.00342389	0.0567882894278619	0.611111111111111	0.0769230769230769	0.950704225352113	0.136645962732919	18	-0.153659074288215	0.25	0.0555555555555556	0.85	0.0909090909090909	8	0.228060671722644	0.612676056338028	0.612676056338028	0.615384615384615	0.612676056338028	142	0.713638796831922	0.879699248120301	0.823943661971831	0.888111888111888	0.850909090909091	133	0.108333333333333	0.583333333333333	0.525	0.583333333333333	0.552631578947368	0.552631578947368	36	23
54	CGP-082996	FGFR3	0.0106865	0.0843617590221323	1	0.0140845070422535	1	0.0277777777777778	2	NA	NA	0	1	NA	0	0.0847848516131554	0.524038461538462	0.767605633802817	0.307692307692308	0.622857142857143	208	0.470663095152133	0.70625	0.795774647887324	0.671328671328671	0.748344370860927	160	0.0280056016805602	0.342105263157895	0.52	0.509803921568627	0.412698412698413	0.513157894736842	38	5
55	A-770041	CDKN2A	0.000109981	0.146782705168361	0.596153846153846	0.430555555555556	0.710344827586207	0.5	104	-0.0321213594596511	0.263157894736842	0.238095238095238	0.730769230769231	0.25	19	0.191640249482396	0.63	0.4375	0.744827586206897	0.516393442622951	100	0.473958541971119	0.781512605042017	0.645833333333333	0.820689655172414	0.70722433460076	119	-0.190390319471537	0.125	0.0952380952380952	0.730769230769231	0.108108108108108	0.547945205479452	16	7
56	WH-4-023	BCR_ABL	1.96e-12	0.102597835208515	1	0.0208333333333333	1	0.0408163265306122	3	0.133398421613184	1	0.03125	1	0.0606060606060606	1	0.304002720088427	0.683760683760684	0.555555555555556	0.743055555555556	0.613026819923372	117	0.754672942406179	0.921875	0.819444444444444	0.930555555555556	0.867647058823529	128	-0.0474862830486096	0.4	0.25	0.707317073170732	0.307692307692308	0.506849315068493	20	43
59	WZ-1-84	SMAD4	1.42e-05	0.159239376554595	1	0.0492957746478873	1	0.0939597315436242	7	-0.109544511501033	0	0	0.975	NA	1	0.23892449464005	0.663265306122449	0.457746478873239	0.769230769230769	0.541666666666667	98	0.544008280578001	0.76551724137931	0.78169014084507	0.762237762237762	0.773519163763066	145	0.121716123890037	0.555555555555556	0.416666666666667	0.7	0.476190476190476	0.565789473684211	27	8
60	BI-2536	MSH2	0.0192366	0.0270953044158866	0.6	0.020979020979021	0.986111111111111	0.0405405405405405	5	0.114707866935281	1	0.0263157894736842	1	0.0512820512820513	1	0.143038837464371	0.575757575757576	0.531468531468531	0.611111111111111	0.552727272727273	132	0.724615364658645	0.89922480620155	0.811188811188811	0.909722222222222	0.852941176470588	129	0.0700441531225753	0.548387096774194	0.447368421052632	0.621621621621622	0.492753623188406	0.533333333333333	31	69
62	BMS-536924	CDKN2A	2.32e-06	0.204458030516635	0.634615384615385	0.458333333333333	0.737931034482759	0.532258064516129	104	0.210767051290926	0.526315789473684	0.384615384615385	0.808510638297872	0.444444444444444	19	0.239929953995354	0.6328125	0.5625	0.675862068965517	0.595588235294118	128	0.72380915591639	0.91869918699187	0.784722222222222	0.931034482758621	0.846441947565543	123	0.117351904205992	0.466666666666667	0.269230769230769	0.829787234042553	0.341463414634146	0.63013698630137	15	57
63	BMS-509744	GNAS	0.0142213	0.102773315176432	1	0.0208333333333333	1	0.0408163265306122	3	NA	NA	0	1	NA	0	0.151571012687346	0.562130177514793	0.659722222222222	0.489655172413793	0.60702875399361	169	0.702397911375113	0.804878048780488	0.916666666666667	0.779310344827586	0.857142857142857	164	0.0788070035990943	0.46875	0.483870967741935	0.595238095238095	0.476190476190476	0.547945205479452	32	70
64	CMK	SMAD4	0.00694308	0.112737350592459	0.857142857142857	0.0416666666666667	0.993055555555556	0.0794701986754967	7	0.113103482089716	1	0.0263157894736842	1	0.0512820512820513	1	0.0350974429285551	0.520325203252033	0.444444444444444	0.590277777777778	0.47940074906367	123	0.667697860889589	0.852941176470588	0.805555555555556	0.861111111111111	0.828571428571429	136	0.121804511278195	0.578947368421053	0.578947368421053	0.542857142857143	0.578947368421053	0.561643835616438	38	50
71	Pyrimethamine	BRAF	0.00218665	0.0789776770125414	0.636363636363636	0.096551724137931	0.945205479452055	0.167664670658683	22	-0.0206229408296582	0.5	0.0263157894736842	0.966666666666667	0.05	2	0.0996693434104865	0.547945205479452	0.551724137931034	0.547945205479452	0.549828178694158	146	0.599452609415712	0.841269841269841	0.731034482758621	0.863013698630137	0.782287822878229	126	0.0551906429411528	0.592592592592593	0.421052631578947	0.633333333333333	0.492307692307692	0.514705882352941	27	11
83	JW-7-52-1	MYCN	0.00710963	0.237308236142124	0.947368421052632	0.125	0.993006993006993	0.220858895705522	19	0.140450161933397	0.833333333333333	0.111111111111111	0.966666666666667	0.196078431372549	6	0.297533442915976	0.6640625	0.594405594405594	0.701388888888889	0.627306273062731	128	0.754984601334192	0.928	0.811188811188811	0.9375	0.865671641791045	125	-0.0118048041162471	0.391304347826087	0.3	0.688888888888889	0.339622641509434	0.533333333333333	23	64
86	A-443654	CDKN2A	0.00554871	0.149008110315254	0.598039215686274	0.429577464788732	0.713286713286713	0.5	102	0.0314970394174356	0.5	0.277777777777778	0.75	0.357142857142857	20	0.22890265154976	0.625	0.563380281690141	0.664335664335664	0.592592592592593	128	0.768442824780853	0.881118881118881	0.887323943661972	0.881118881118881	0.88421052631579	143	0.206417427493078	0.588235294117647	0.555555555555556	0.65	0.571428571428572	0.605263157894737	34	61
87	GW843682X	MLH1	0.00308861	0.112388250636438	0.857142857142857	0.0416666666666667	0.993006993006993	0.0794701986754967	7	-0.114707866935281	0	0	0.973684210526316	NA	1	0.122362892057689	0.566929133858268	0.503496503496504	0.618055555555556	0.533333333333333	127	0.737614832065371	0.933333333333333	0.783216783216783	0.944444444444444	0.85171102661597	120	0.181084428031677	0.620689655172414	0.473684210526316	0.702702702702703	0.537313432835821	0.586666666666667	29	71
88	MS-275	FBXW7	1.7e-05	0.161879929621817	0.909090909090909	0.0684931506849315	0.993150684931507	0.127388535031847	11	-0.174756323854883	0	0	0.954545454545455	NA	1	0.12239721916677	0.584158415841584	0.404109589041096	0.712328767123288	0.477732793522267	101	0.768262679628641	0.944	0.808219178082192	0.952054794520548	0.870848708487085	125	-0.05684192515208	0.62962962962963	0.395348837209302	0.545454545454545	0.485714285714286	0.446153846153846	27	28
89	Parthenolide	RB1	0.0149584	0.0408759559656644	0.552631578947368	0.144827586206897	0.882758620689655	0.229508196721312	38	0	0.4	0.357142857142857	0.642857142857143	0.377358490566038	25	0.0286416575063102	0.518867924528302	0.379310344827586	0.648275862068965	0.438247011952191	106	0.717668181716048	0.871428571428571	0.841379310344828	0.875862068965517	0.856140350877193	140	0.107142857142857	0.464285714285714	0.464285714285714	0.642857142857143	0.464285714285714	0.571428571428571	28	59
91	KIN001-135	KDM5C	0.00426586	0.0586227881101547	0.75	0.0205479452054795	0.993103448275862	0.04	4	NA	NA	0	1	NA	0	0.0379579391092525	0.516556291390728	0.537931034482759	0.5	0.527027027027027	151	0.670099196976854	0.83448275862069	0.83448275862069	0.835616438356164	0.83448275862069	145	0.0966949292874727	0.564102564102564	0.611111111111111	0.484848484848485	0.586666666666667	0.550724637681159	39	71
104	Bortezomib	CDKN2A	0.000145081	0.298925028051745	0.701923076923077	0.493243243243243	0.791946308724832	0.579365079365079	104	0.136626010212795	0.533333333333333	0.32	0.8	0.4	15	0.312803174456163	0.692307692307692	0.547297297297297	0.758389261744966	0.611320754716981	117	0.744737207939351	0.929133858267717	0.797297297297297	0.939597315436242	0.858181818181818	127	0.00605615872479481	0.421052631578947	0.32	0.685714285714286	0.363636363636364	0.533333333333333	19	60
106	XMD8-85	SMARCA4	0.000729013	0.000304560586170869	0.5	0.00719424460431655	0.992857142857143	0.0141843971631206	2	-0.149071198499986	0	0	0.952380952380952	NA	2	0.119151559123198	0.567796610169492	0.482014388489209	0.635714285714286	0.521400778210117	118	0.685169389989161	0.857142857142857	0.820143884892086	0.864285714285714	0.838235294117647	133	0.230360668812732	0.625	0.428571428571429	0.785714285714286	0.508474576271186	0.623376623376623	24	58
110	Roscovitine	VHL	0.0216789	0.0351263097177797	0.666666666666667	0.0143884892086331	0.992857142857143	0.028169014084507	3	NA	NA	0	1	NA	0	0.127752767269517	0.536585365853659	0.79136690647482	0.321428571428571	0.63953488372093	205	0.577346773385691	0.745341614906832	0.863309352517986	0.707142857142857	0.8	161	0.175453785322605	0.696969696969697	0.511111111111111	0.666666666666667	0.58974358974359	0.573333333333333	33	12
111	Salubrinal	MLH1	0.000193819	0.158125814480786	1	0.048951048951049	1	0.0933333333333333	7	-0.106148978486855	0	0	0.975	NA	1	0.151057224868014	0.531380753138075	0.894366197183099	0.216783216783217	0.666666666666667	239	0.48807652751261	0.73469387755102	0.76056338028169	0.727272727272727	0.747404844290657	147	0.00633215847514023	0.558139534883721	0.6	0.40625	0.578313253012048	0.513888888888889	43	6
119	Lapatinib	ERBB2	2.37e-08	0.105015451251646	1	0.0217391304347826	1	0.0425531914893617	3	0.242670329642684	1	0.0833333333333333	1	0.153846153846154	2	0.225672063482781	0.641509433962264	0.492753623188406	0.726618705035971	0.557377049180328	106	0.699058944153755	0.91304347826087	0.760869565217391	0.928057553956835	0.8300395256917	115	0.00506777001403097	0.315789473684211	0.25	0.754716981132076	0.27906976744186	0.597402597402597	19	26
127	GSK269962A	CDKN2A	0.00184179	0.143992996350982	0.594339622641509	0.4375	0.701388888888889	0.504	106	0.0236112534440382	0.6	0.219512195121951	0.8	0.321428571428571	15	0.199553499682229	0.671232876712329	0.340277777777778	0.833333333333333	0.451612903225807	73	0.359627871911068	0.714285714285714	0.590277777777778	0.763888888888889	0.64638783269962	119	0.0285691511469643	0.6	0.292682926829268	0.733333333333333	0.39344262295082	0.47887323943662	20	4
133	Doxorubicin	MYC	0.0021783	0.0587422814041868	0.608695652173913	0.0828402366863905	0.946745562130177	0.145833333333333	23	0.0463840428436799	0.423076923076923	0.0956521739130435	0.930555555555556	0.156028368794326	26	0.100938658238319	0.546448087431694	0.591715976331361	0.50887573964497	0.568181818181818	183	0.338799902020209	0.654054054054054	0.715976331360947	0.621301775147929	0.68361581920904	185	0.0662756096427362	0.389830508474576	0.4	0.666666666666667	0.394849785407725	0.574018126888218	118	4
134	Etoposide	CDKN2a(p14)	0.00037976	0.0280386355937104	0.514084507042254	0.459119496855346	0.56875	0.485049833887043	142	0.151296953596682	0.568181818181818	0.320512820512821	0.810945273631841	0.409836065573771	88	-0.00891125450029048	0.494949494949495	0.616352201257862	0.375	0.549019607843137	198	0.752184419978344	0.84393063583815	0.918238993710692	0.83125	0.879518072289157	173	0.0485985317390394	0.457142857142857	0.615384615384615	0.432835820895522	0.524590163934426	0.512605042016807	210	68
135	Gemcitabine	AKT2	0.0162829	0.0547175655164583	0.75	0.0177514792899408	0.994082840236686	0.0346820809248555	4	-0.0866063290418081	0.25	0.00480769230769231	0.975609756097561	0.00943396226415094	4	0.0600624975130373	0.535714285714286	0.443786982248521	0.615384615384615	0.485436893203884	140	0.792913289454678	0.898809523809524	0.893491124260355	0.899408284023669	0.896142433234421	168	0.126924880432971	0.427777777777778	0.626016260162602	0.504807692307692	0.508250825082508	0.549848942598187	180	50
136	Mitomycin C	MET	0.0044709	0.0389249472080761	0.625	0.029585798816568	0.982248520710059	0.0564971751412429	8	-0.0911677186091037	0.2	0.0053475935828877	0.972222222222222	0.0104166666666667	5	0.0417132476389172	0.523489932885906	0.461538461538462	0.579881656804734	0.490566037735849	149	0.758046991486615	0.895061728395062	0.857988165680473	0.899408284023669	0.876132930513595	162	-0.0960412064770138	0.384615384615385	0.416666666666667	0.486631016042781	0.4	0.45619335347432	156	70
140	Vinorelbine	EZH2	0.0129039	0.0977413909661662	1	0.0188679245283019	1	0.037037037037037	3	-0.088547813812737	0	0	0.981042654028436	NA	4	0.0720359721886185	0.536423841059603	0.509433962264151	0.5625	0.52258064516129	151	0.454652674467568	0.722222222222222	0.735849056603774	0.71875	0.728971962616822	162	0.0647521198382562	0.438144329896907	0.582191780821918	0.483412322274882	0.5	0.523809523809524	194	5
147	NSC-87877	CCND2	0.00629365	0.0559016994374947	1	0.00625	1	0.0124223602484472	1	-0.0488303698047945	0.333333333333333	0.00471698113207547	0.986206896551724	0.00930232558139535	3	0.0363929053820985	0.512562814070352	0.641509433962264	0.39375	0.569832402234637	199	0.710491554516916	0.814606741573034	0.911949685534591	0.79375	0.86053412462908	178	0.0178387664794093	0.413793103448276	0.579310344827586	0.438679245283019	0.482758620689655	0.495798319327731	203	16
150	Bicalutamide	MET	0.00299346	0	0.5	0.0236686390532544	0.976331360946746	0.0451977401129944	8	0.0366237866463217	0.4	0.0224719101123595	0.987603305785124	0.0425531914893617	5	0.0295940893484668	0.515151515151515	0.502958579881657	0.526627218934911	0.508982035928144	165	0.763313609467456	0.881656804733728	0.881656804733728	0.881656804733728	0.881656804733728	169	-0.00822480601778632	0.264900662251656	0.449438202247191	0.541322314049587	0.333333333333333	0.516616314199396	151	54
151	QS11	MYC	1.83e-05	0.129233019089211	0.739130434782609	0.100591715976331	0.964497041420118	0.177083333333333	23	0.0572591811355468	0.538461538461538	0.0958904109589041	0.935135135135135	0.162790697674419	26	-0.0178771061309645	0.492063492063492	0.550295857988166	0.431952662721893	0.519553072625698	189	0.775202214863538	0.892215568862275	0.881656804733728	0.893491124260355	0.886904761904762	167	-0.0225313607778581	0.428571428571429	0.431506849315068	0.545945945945946	0.430034129692833	0.495468277945619	147	70
153	Midostaurin	ERBB2	0.00616065	0.110339760232571	0.769230769230769	0.0625	0.981132075471698	0.115606936416185	13	0.0571428571428571	0.857142857142857	0.0252100840336134	0.991596638655462	0.0489795918367347	7	0.0909201467732866	0.547297297297297	0.509433962264151	0.58125	0.527687296416938	148	0.763301060558289	0.857988165680473	0.911949685534591	0.85	0.884146341463415	169	0.0119182823655699	0.338541666666667	0.546218487394958	0.466386554621849	0.418006430868167	0.492997198879552	192	70
154	CHIR-99021	SMO	0.00367827	0.000353253252832748	0.5	0.0125786163522013	0.9875	0.0245398773006135	4	NA	NA	0	1	NA	0	0.273576456531139	0.648275862068965	0.591194968553459	0.68125	0.618421052631579	145	0.698993694126462	0.805555555555556	0.911949685534591	0.78125	0.855457227138643	180	0.0195106456850648	0.362139917695473	0.692913385826772	0.326086956521739	0.475675675675676	0.456582633053221	243	15
155	AP-24534	NRAS	0.00382402	0.132443015424205	0.739130434782609	0.10625	0.962264150943396	0.185792349726776	23	0.0197616624104259	0.608695652173913	0.0686274509803922	0.941176470588235	0.123348017621145	23	0.186297734255224	0.545098039215686	0.874213836477987	0.275	0.671497584541063	255	0.391649635287767	0.651515151515151	0.811320754716981	0.56875	0.722689075630252	198	0.0703200398301337	0.458536585365854	0.61437908496732	0.455882352941176	0.525139664804469	0.523809523809524	205	3
156	AZD6482	PIK3CA	4.87e-05	0.0557996472115265	0.568181818181818	0.157232704402516	0.88125	0.246305418719212	44	-0.0310175583442808	0.380952380952381	0.0506329113924051	0.934673366834171	0.0893854748603352	21	0.24589796312922	0.601063829787234	0.710691823899371	0.53125	0.651296829971182	188	0.762011501898493	0.871165644171779	0.893081761006289	0.86875	0.881987577639751	163	-0.00809080563823025	0.439461883408072	0.620253164556962	0.371859296482412	0.514435695538058	0.481792717086835	223	58
157	JNK-9L	TSC1	0.000226912	0.0791815388100539	1	0.0125	1	0.0246913580246914	2	0.0668810105576927	1	0.0100502512562814	1	0.0199004975124378	2	0.0972325393270105	0.551020408163265	0.509433962264151	0.5875	0.529411764705882	147	0.776545544872492	0.859649122807018	0.924528301886792	0.85	0.890909090909091	171	0.0195359952651005	0.450980392156863	0.582278481012658	0.437185929648241	0.50828729281768	0.50140056022409	204	53
158	PF-562271	ERBB2	0.00535717	0.14205001565076	0.846153846153846	0.06875	0.987421383647799	0.127167630057803	13	-0.0130335690314948	0.571428571428571	0.0181818181818182	0.978102189781022	0.0352422907488987	7	0.154711185503244	0.54468085106383	0.805031446540881	0.33125	0.649746192893401	235	0.746787594300643	0.816216216216216	0.949685534591195	0.7875	0.877906976744186	185	-0.0721314205255201	0.361111111111111	0.664233576642336	0.268181818181818	0.467866323907455	0.420168067226891	252	29
165	DMOG	APC	0.000195959	0.162262037921563	0.833333333333333	0.09375	0.981132075471698	0.168539325842697	18	0.216819901220385	1	0.0923913043478261	1	0.169154228855721	17	0.130849578670276	0.539130434782609	0.779874213836478	0.3375	0.637532133676093	230	0.742634886382829	0.826815642458101	0.930817610062893	0.80625	0.875739644970414	179	0.119229751642778	0.537688442211055	0.61849710982659	0.5	0.575268817204301	0.557422969187675	199	67
166	FTI-277	FLCN	9.57e-07	0.0562532824528249	1	0.00628930817610063	1	0.0125	1	0.0219759252667858	0.333333333333333	0.0120481927710843	0.992700729927007	0.0232558139534884	3	0.0158636594491876	0.505952380952381	0.534591194968553	0.48125	0.519877675840979	168	0.714291114143481	0.804347826086957	0.930817610062893	0.775	0.862973760932945	184	-0.0796038584078403	0.19496855345912	0.373493975903614	0.532846715328467	0.256198347107438	0.495798319327731	159	64
170	Shikonin	MYCL1	0.0064152	0.0562532824528249	1	0.00628930817610063	1	0.0125	1	-0.0421426136095943	0.384615384615385	0.0284090909090909	0.955801104972376	0.0529100529100529	13	0.18943347629268	0.521594684385382	0.987421383647799	0.1	0.682608695652174	301	0.206175315392019	0.551587301587302	0.874213836477987	0.29375	0.67639902676399	252	-0.0216661501414575	0.488524590163934	0.846590909090909	0.138121546961326	0.619542619542619	0.487394957983193	305	1
171	AKT inhibitor VIII	PIK3CA	0.00100307	0.273982537431877	0.840909090909091	0.232704402515723	0.95625	0.364532019704433	44	0.0457707317877382	0.428571428571429	0.0737704918032787	0.948936170212766	0.125874125874126	21	0.248966878486377	0.638297872340426	0.566037735849057	0.68125	0.6	141	0.786902001472796	0.888198757763975	0.89937106918239	0.8875	0.89375	161	-0.0247766443799756	0.329411764705882	0.459016393442623	0.514893617021277	0.383561643835616	0.495798319327731	170	45
172	Embelin	MYC	0.0100614	0.129233019089211	0.739130434782609	0.100591715976331	0.964497041420118	0.177083333333333	23	-0.0489350243163478	0.230769230769231	0.0588235294117647	0.912663755458515	0.09375	26	0.129200422163069	0.648148148148148	0.207100591715976	0.887573964497041	0.31390134529148	54	0.346153846153846	0.759615384615385	0.467455621301775	0.85207100591716	0.578754578754579	104	-0.0539969200607724	0.265060240963855	0.215686274509804	0.733624454148472	0.237837837837838	0.574018126888218	83	2
173	FH535	SETD2	0.000771338	0.077151674981046	1	0.0118343195266272	1	0.0233918128654971	2	NA	NA	0	1	NA	0	0.118946517017452	0.565789473684211	0.50887573964497	0.609467455621302	0.53582554517134	152	0.722919331288465	0.88125	0.834319526627219	0.887573964497041	0.857142857142857	160	0.0578620425137136	0.25	0.452054794520548	0.616279069767442	0.321951219512195	0.580060422960725	132	67
175	PAC-1	MSH6	0.00197583	0.0547175655164583	0.75	0.0177514792899408	0.994082840236686	0.0346820809248555	4	0.0199940945580191	0.75	0.0136363636363636	0.990990990990991	0.0267857142857143	4	0.198608409847744	0.572727272727273	0.745562130177515	0.443786982248521	0.647814910025707	220	0.757928730419047	0.832460732984293	0.940828402366864	0.810650887573965	0.883333333333333	191	-0.0120780151450148	0.66079295154185	0.681818181818182	0.306306306306306	0.671140939597315	0.555891238670695	227	23
176	IPA-3	FGFR3	0.00687792	0.0315440148938256	0.666666666666667	0.0118343195266272	0.994082840236686	0.0232558139534884	3	0.0451165887558127	1	0.00505050505050505	1	0.0100502512562814	1	0.0588235294117647	0.512110726643599	0.875739644970414	0.165680473372781	0.646288209606987	289	0.309137104268436	0.708333333333333	0.502958579881657	0.792899408284024	0.588235294117647	120	-0.0971802239585011	0.525252525252525	0.262626262626263	0.646616541353383	0.35016835016835	0.416918429003021	99	1
177	GSK-650394	CDKN2A	0.00302541	0.118444842419784	0.556818181818182	0.579881656804734	0.538461538461538	0.568115942028985	176	0.0261830055783587	0.357894736842105	0.303571428571429	0.721461187214612	0.328502415458937	95	0.148439203291646	0.568306010928962	0.615384615384615	0.532544378698225	0.590909090909091	183	0.751531918226483	0.871345029239766	0.881656804733728	0.869822485207101	0.876470588235294	171	0.0359880555599995	0.360655737704918	0.392857142857143	0.643835616438356	0.376068376068376	0.558912386706949	122	52
178	BAY 61-3606	SMO	0.0293311	0.0315440148938256	0.666666666666667	0.0118343195266272	0.994082840236686	0.0232558139534884	3	-0.0480100462300037	0	0	0.99468085106383	NA	1	0.177517900624182	0.588235294117647	0.591715976331361	0.585798816568047	0.589970501474926	170	0.700299819058725	0.824175824175824	0.887573964497041	0.810650887573965	0.854700854700855	182	-0.103038011826627	0.515527950310559	0.441489361702128	0.454545454545455	0.475644699140401	0.447129909365559	161	16
180	Thapsigargin	TP53	0.00307706	0.112640889222396	0.540178571428571	0.715976331360947	0.390532544378698	0.615776081424936	224	0.101365168994294	0.388127853881279	0.726495726495726	0.373831775700935	0.505952380952381	219	0.15140396811987	0.593984962406015	0.467455621301775	0.680473372781065	0.52317880794702	133	0.74219601645823	0.903225806451613	0.828402366863905	0.911242603550296	0.864197530864198	155	-0.08409819476047	0.308219178082192	0.384615384615385	0.52803738317757	0.342205323193916	0.477341389728097	146	62
182	Obatoclax Mesylate	BRAF	0.000133786	0.107624400500126	0.642857142857143	0.159763313609467	0.911242603550296	0.255924170616114	42	-0.00249729169977996	0.4	0.0597014925373134	0.939086294416244	0.103896103896104	20	0.172579307101958	0.577540106951872	0.63905325443787	0.532544378698225	0.606741573033708	187	0.764653415331521	0.905660377358491	0.85207100591716	0.911242603550296	0.878048780487805	159	-0.0239438398615069	0.392156862745098	0.447761194029851	0.527918781725888	0.418118466898955	0.495468277945619	153	70
184	BMS-754807	PTEN	0.00367387	0.0172567756932107	0.521739130434783	0.142011834319527	0.869822485207101	0.223255813953488	46	0.10516846660729	0.808510638297872	0.166666666666667	0.912621359223301	0.276363636363636	47	-0.0423931110735637	0.482926829268293	0.585798816568047	0.372781065088757	0.529411764705882	205	0.730320880194899	0.836065573770492	0.905325443786982	0.822485207100592	0.869318181818182	183	0.0465182369201928	0.327102803738318	0.679611650485437	0.368421052631579	0.441640378548896	0.465256797583082	214	64
185	OSI-906	CCND3	0.000173018	0.077151674981046	1	0.0118343195266272	1	0.0233918128654971	2	-0.080117718143965	0	0	0.987577639751553	NA	2	0.223766688222859	0.575107296137339	0.792899408284024	0.414201183431953	0.666666666666667	233	0.422330942008458	0.673267326732673	0.804733727810651	0.609467455621302	0.733153638814016	202	0.133305848204133	0.566502463054187	0.676470588235294	0.453416149068323	0.616621983914209	0.56797583081571	203	4
186	Bexarotene	MDM2	0.00266084	0	0.5	0.0177514792899408	0.982248520710059	0.0342857142857143	6	0.0722360656770952	0.5	0.0266666666666667	0.9921875	0.0506329113924051	4	0.0492814180636382	0.518518518518518	0.662721893491124	0.384615384615385	0.581818181818182	216	0.728269773093324	0.877300613496933	0.846153846153846	0.881656804733728	0.86144578313253	163	-0.0857560344410717	0.200913242009132	0.586666666666667	0.31640625	0.299319727891156	0.377643504531722	219	34
190	Bleomycin	MYC	7.01e-06	0.0117484562808374	0.521739130434783	0.0710059171597633	0.93491124260355	0.125	23	0.0355288040851986	0.730769230769231	0.0852017937219731	0.935185185185185	0.152610441767068	26	0.0603329917154941	0.524752475247525	0.627218934911243	0.431952662721893	0.571428571428571	202	0.491986305988498	0.731843575418994	0.775147928994083	0.715976331360947	0.752873563218391	179	0.035555523235522	0.344155844155844	0.490740740740741	0.547085201793722	0.404580152671756	0.528700906344411	154	6
192	LFM-A13	RUNX1	0.0105108	0.0544734710702843	1	0.00591715976331361	1	0.0117647058823529	1	-0.00990274306201234	0.333333333333333	0.0078740157480315	0.990196078431373	0.0153846153846154	3	0.12789433159218	0.550239234449761	0.680473372781065	0.443786982248521	0.608465608465608	209	0.769351995965249	0.891566265060241	0.875739644970414	0.893491124260355	0.883582089552239	166	0.0281991133544625	0.394230769230769	0.645669291338583	0.382352941176471	0.48955223880597	0.483383685800604	208	67
194	AUY922	TSC1	0.00429	0.077151674981046	1	0.0118343195266272	1	0.0233918128654971	2	0.0429284841281321	1	0.0078740157480315	1	0.015625	2	0.0585094427232907	0.518828451882845	0.733727810650888	0.319526627218935	0.607843137254902	239	0.752798323620955	0.854748603351955	0.905325443786982	0.846153846153846	0.879310344827586	179	0.013615969093013	0.23696682464455	0.649350649350649	0.366141732283465	0.347222222222222	0.43202416918429	211	46
197	Bryostatin 1	KDM5C	0.00300378	0.077151674981046	1	0.0118343195266272	1	0.0233918128654971	2	-0.0403780940426812	0	0	0.992337164750958	NA	2	0.0532693608272403	0.527272727272727	0.514792899408284	0.538461538461538	0.520958083832335	165	0.757728149415102	0.867816091954023	0.893491124260355	0.863905325443787	0.880466472303207	174	-0.0405543228106076	0.195266272189349	0.471428571428571	0.478927203065134	0.276150627615063	0.477341389728097	169	71
199	Pazopanib	MYCL1	0.000979639	0.0544734710702843	1	0.00591715976331361	1	0.0117647058823529	1	-0.0143686278805383	0.307692307692308	0.0353982300884956	0.958715596330275	0.0634920634920635	13	0.151547046084816	0.552631578947368	0.745562130177515	0.396449704142012	0.634760705289673	228	0.5283216793585	0.710144927536232	0.869822485207101	0.644970414201183	0.781914893617021	207	-0.0265654975691332	0.334630350194553	0.761061946902655	0.215596330275229	0.464864864864865	0.401812688821752	257	6
201	Epothilone B	PTEN	0.0198604	0.0345135513864215	0.543478260869565	0.14792899408284	0.875739644970414	0.232558139534884	46	-0.0423336565259646	0.723404255319149	0.133858267716535	0.831168831168831	0.225913621262458	47	0.0536313183928936	0.530201342281879	0.467455621301775	0.585798816568047	0.49685534591195	149	0.76336706654501	0.88622754491018	0.875739644970414	0.887573964497041	0.880952380952381	167	0.0428621737653672	0.253521126760563	0.467532467532468	0.582677165354331	0.328767123287671	0.555891238670695	142	37
204	Tipifarnib	CCND3	0.00176391	0	0.5	0.00591715976331361	0.994082840236686	0.0116959064327485	2	0.0542595884112832	1	0.00896860986547085	1	0.0177777777777778	2	0.179744512978067	0.547169811320755	0.857988165680473	0.289940828402367	0.668202764976959	265	0.539824111573494	0.751381215469613	0.804733727810651	0.733727810650888	0.777142857142857	181	-0.0131938918180507	0.320855614973262	0.555555555555556	0.430493273542601	0.406779661016949	0.471299093655589	187	7
207	AS601245	KDM6A	0.00319082	0.139647415157689	0.846153846153846	0.0654761904761905	0.988235294117647	0.121546961325967	13	-0.0133625454099224	0.25	0.032258064516129	0.96218487394958	0.0571428571428571	12	0.151133675145001	0.517460317460318	0.970238095238095	0.105882352941176	0.674948240165631	315	0.186501467389765	0.681159420289855	0.279761904761905	0.870588235294118	0.39662447257384	69	-0.106169829025548	0.159090909090909	0.0752688172043011	0.84453781512605	0.102189781021898	0.628398791540785	44	1
1001	AICAR	MYC	0.00191425	0.144233558199131	0.756756756756757	0.110671936758893	0.964426877470356	0.193103448275862	37	0.08963202566176	0.6	0.123287671232877	0.929411764705882	0.204545454545455	15	0.118622487577607	0.560975609756098	0.545454545454545	0.573122529644269	0.55310621242485	246	0.703562808086019	0.853174603174603	0.849802371541502	0.853754940711462	0.851485148514851	252	0.102798417678015	0.5	0.698630136986301	0.4	0.582857142857143	0.537974683544304	102	48
1003	Camptothecin	EWS_FLI1	3.96e-07	0.157242725508288	0.928571428571429	0.0604651162790698	0.995348837209302	0.11353711790393	14	0.0676561699997096	1	0.00884955752212389	1	0.0175438596491228	1	0.0791005751795971	0.54066985645933	0.525581395348837	0.553488372093023	0.533018867924528	209	0.740336113515753	0.853333333333333	0.893023255813953	0.846511627906977	0.872727272727273	225	0.0926092446514319	0.528	0.584070796460177	0.508333333333333	0.554621848739496	0.545064377682403	125	66
1004	Vinblastine	EWS_FLI1	0.000104506	0.13103560459024	0.857142857142857	0.0558139534883721	0.990697674418605	0.104803493449782	14	-0.0502165145595173	0	0	0.993197278911565	NA	1	0.0653720450460614	0.535714285714286	0.488372093023256	0.576744186046512	0.510948905109489	196	0.758172339155939	0.875576036866359	0.883720930232558	0.874418604651163	0.87962962962963	217	0.0651687576218774	0.401785714285714	0.523255813953488	0.54421768707483	0.454545454545455	0.536480686695279	112	66
1005	Cisplatin	EWS_FLI1	8.18e-05	0.104828483672192	0.785714285714286	0.0511627906976744	0.986046511627907	0.0960698689956332	14	0.0784297218174833	1	0.0104166666666667	1	0.0206185567010309	1	0.051198245783514	0.524663677130045	0.544186046511628	0.506976744186047	0.534246575342466	223	0.735847440600953	0.849557522123894	0.893023255813953	0.841860465116279	0.870748299319728	226	0.0643314101784396	0.440944881889764	0.583333333333333	0.481751824817518	0.502242152466368	0.523605150214592	127	64
1006	Cytarabine	EWS_FLI1	0.000205458	0.104828483672192	0.785714285714286	0.0511627906976744	0.986046511627907	0.0960698689956332	14	0.0706316149605011	1	0.00925925925925926	1	0.018348623853211	1	0.111658105247817	0.557142857142857	0.544186046511628	0.567441860465116	0.550588235294118	210	0.737770222662692	0.837606837606838	0.911627906976744	0.823255813953488	0.873051224944321	234	0.0706577206669149	0.492753623188406	0.62962962962963	0.44	0.552845528455285	0.527896995708155	138	68
1007	Docetaxel	KRAS	0.00461244	0.158136565034982	0.68	0.221739130434783	0.895196506550218	0.334426229508197	75	-0.218173191470204	0.45	0.0596026490066225	0.792452830188679	0.105263157894737	20	0.18932457684541	0.569491525423729	0.733624454148472	0.447826086956522	0.641221374045802	295	0.715191425002615	0.827309236947791	0.899563318777293	0.81304347826087	0.861924686192469	249	0.0128274313939828	0.264462809917355	0.60377358490566	0.410596026490066	0.367816091954023	0.46078431372549	121	18
1008	Methotrexate	BCR_ABL	0.000193909	0.0969003166223018	1	0.0186046511627907	1	0.0365296803652968	4	NA	NA	0	1	NA	0	0.218642494133868	0.607305936073059	0.618604651162791	0.6	0.612903225806452	219	0.772770382326003	0.870535714285714	0.906976744186046	0.865116279069767	0.888382687927107	224	0.123176687306394	0.608695652173913	0.646153846153846	0.475728155339806	0.626865671641791	0.570815450643777	138	70
1009	ATRA	BCR_ABL	8.93e-06	0.0969003166223018	1	0.0186046511627907	1	0.0365296803652968	4	NA	NA	0	1	NA	0	0.10735363701892	0.549356223175966	0.595348837209302	0.511627906976744	0.571428571428571	233	0.725966271273692	0.875	0.846511627906977	0.87906976744186	0.860520094562648	208	0.03201530243898	0.357723577235772	0.55	0.483660130718954	0.433497536945813	0.506437768240343	123	51
1010	Gefitinib	BCR_ABL	1.95e-07	0.0969003166223018	1	0.0186046511627907	1	0.0365296803652968	4	NA	NA	0	1	NA	0	0.148838819249586	0.574074074074074	0.576744186046512	0.572093023255814	0.575406032482599	216	0.674535354242785	0.843601895734597	0.827906976744186	0.846511627906977	0.835680751173709	211	-0.010496796568225	0.256880733944954	0.459016393442623	0.529069767441861	0.329411764705882	0.510729613733906	109	69
1011	ABT-263	NOTCH1	2.02e-08	0.108382392889989	0.888888888888889	0.0337552742616034	0.995798319327731	0.0650406504065041	9	0.0981428852146594	0.857142857142857	0.0521739130434783	0.986111111111111	0.0983606557377049	7	0.187370331680652	0.594827586206897	0.582278481012658	0.605042016806723	0.588486140724947	232	0.769547306759791	0.90625	0.856540084388186	0.911764705882353	0.880694143167028	224	0.046509498290665	0.632478632478632	0.643478260869565	0.402777777777778	0.637931034482759	0.550802139037433	117	62
1012	Vorinostat	EWS_FLI1	0.000474989	0.152764940140535	0.928571428571429	0.0570175438596491	0.995633187772926	0.107438016528926	14	0.0403554516815997	1	0.00645161290322581	1	0.0128205128205128	1	0.225559188068353	0.617511520737327	0.587719298245614	0.637554585152838	0.602247191011236	217	0.694917640945588	0.869158878504673	0.815789473684211	0.877729257641921	0.841628959276018	214	0.0148846444669491	0.753968253968254	0.612903225806452	0.403846153846154	0.676156583629893	0.560386473429952	126	16
1013	Nilotinib	BCR_ABL	5.4e-45	0.094174042294313	1	0.0175438596491228	1	0.0344827586206897	4	NA	NA	0	1	NA	0	0.0870869163014013	0.553672316384181	0.429824561403509	0.655021834061135	0.483950617283951	177	0.75631066865575	0.901869158878505	0.846491228070175	0.908296943231441	0.873303167420814	214	0.0243574038307248	0.483516483516484	0.49438202247191	0.53	0.488888888888889	0.513227513227513	91	68
1014	RDEA119	BRAF	6.09e-16	0.215320863798604	0.826086956521739	0.162393162393162	0.965811965811966	0.271428571428571	46	0.241685646730093	0.923076923076923	0.133333333333333	0.989690721649485	0.233009708737864	13	0.247872301732367	0.625	0.61965811965812	0.628205128205128	0.622317596566524	232	0.752246665443219	0.882608695652174	0.867521367521368	0.884615384615385	0.875	230	0.132829505146605	0.549450549450549	0.555555555555556	0.577319587628866	0.552486187845304	0.566844919786096	91	68
1015	CI-1040	BRAF	7.19e-09	0.137890050665338	0.735294117647059	0.116279069767442	0.958139534883721	0.200803212851406	34	0.366476606736158	0.928571428571429	0.257425742574257	0.984375	0.403100775193798	28	0.191103256110613	0.601990049751244	0.562790697674419	0.627906976744186	0.581730769230769	201	0.381597655413094	0.684684684684685	0.706976744186047	0.674418604651163	0.695652173913043	222	0.287404301667319	0.610526315789474	0.574257425742574	0.7109375	0.591836734693878	0.650655021834061	95	4
1016	Temsirolimus	APC	4.7e-08	0.175628563256467	0.846153846153846	0.102325581395349	0.981395348837209	0.182572614107884	26	0.130392850523493	0.888888888888889	0.0606060606060606	0.99009900990099	0.113475177304965	9	0.2588165674892	0.584717607973422	0.818604651162791	0.418604651162791	0.682170542635659	301	0.64863834863279	0.780487804878049	0.893023255813953	0.748837209302326	0.832971800433839	246	0.30004150144134	0.543046357615894	0.811881188118812	0.477272727272727	0.650793650793651	0.622317596566524	151	14
1017	AZD-2281	EWS_FLI1	8.96e-27	0.12683657235796	0.857142857142857	0.0524017467248908	0.991266375545852	0.0987654320987654	14	0.0769876063336158	1	0.010752688172043	1	0.0212765957446809	1	0.205522545252513	0.608294930875576	0.576419213973799	0.62882096069869	0.591928251121076	217	0.770213041508013	0.860655737704918	0.91703056768559	0.851528384279476	0.887949260042283	244	0.0292529945721973	0.463414634146341	0.612903225806452	0.415929203539823	0.527777777777778	0.504854368932039	123	71
1018	ABT-888	BCR_ABL	0.000990156	0.0471898312369974	0.75	0.0131578947368421	0.995633187772926	0.0258620689655172	4	NA	NA	0	1	NA	0	0.0295714476075493	0.52027027027027	0.337719298245614	0.689956331877729	0.409574468085106	148	0.305790762275796	0.625	0.745614035087719	0.554585152838428	0.68	272	-0.0070675349274022	0.330769230769231	0.623188405797101	0.369565217391304	0.4321608040201	0.454106280193237	130	2
1019	Bosutinib	BCR_ABL	2.97e-09	0.0936585811581694	1	0.0173913043478261	1	0.0341880341880342	4	NA	NA	0	1	NA	0	0.201964291746636	0.616161616161616	0.530434782608696	0.669565217391304	0.570093457943925	198	0.554067682836683	0.755020080321285	0.817391304347826	0.734782608695652	0.784968684759916	249	0.162001963962431	0.556521739130435	0.646464646464647	0.514285714285714	0.598130841121495	0.57843137254902	115	9
1020	Lenalidomide	BCR_ABL	0.00357737	0.094174042294313	1	0.0175438596491228	1	0.0344827586206897	4	NA	NA	0	1	NA	0	0.0020898452864123	0.5	0.478070175438596	0.524017467248908	0.488789237668161	218	0.729639823804869	0.884259259259259	0.837719298245614	0.890829694323144	0.86036036036036	216	-0.0345438576602606	0.329787234042553	0.430555555555556	0.533333333333333	0.373493975903614	0.497584541062802	94	65
1021	Axitinib	BCR_ABL	3.67e-09	0.094174042294313	1	0.0175438596491228	1	0.0344827586206897	4	NA	NA	0	1	NA	0	0.146864356824938	0.569037656903766	0.596491228070175	0.550218340611354	0.582441113490364	239	0.760205189048145	0.861924686192469	0.903508771929825	0.85589519650655	0.882226980728051	239	0.0933771136127695	0.628099173553719	0.622950819672131	0.470588235294118	0.625514403292181	0.560386473429952	121	71
1022	AZD7762	MYCN	0.00201515	0.0956551211595287	0.75	0.0526315789473684	0.982532751091703	0.0983606557377049	16	0.0660592007231516	0.777777777777778	0.0538461538461538	0.974025974025974	0.100719424460432	9	0.147771822860399	0.608391608391608	0.381578947368421	0.755458515283843	0.46900269541779	143	0.707305647784456	0.867579908675799	0.833333333333333	0.873362445414847	0.850111856823266	219	0.198650517570919	0.718181818181818	0.607692307692308	0.597402597402597	0.658333333333333	0.603864734299517	110	53
1023	GW 441756	FLT3	4.06e-11	0.0272743316773293	0.666666666666667	0.0087719298245614	0.995633187772926	0.0173160173160173	3	0.0964152699513802	1	0.0188679245283019	1	0.037037037037037	2	0.164976939992748	0.636363636363636	0.337719298245614	0.807860262008734	0.441260744985673	121	0.738769803595703	0.892523364485981	0.837719298245614	0.899563318777293	0.864253393665158	214	-0.0431453126688942	0.490196078431373	0.471698113207547	0.485148514851485	0.480769230769231	0.478260869565217	102	28
1024	CEP-701	ERBB2	0.000109434	0.173006785605688	0.941176470588235	0.0698689956331878	0.995614035087719	0.130081300813008	17	0.0892582375303981	0.75	0.0333333333333333	0.991452991452991	0.0638297872340426	4	0.18671203785757	0.585365853658537	0.631578947368421	0.554585152838428	0.607594936708861	246	0.707356040804425	0.839662447257384	0.87280701754386	0.834061135371179	0.855913978494624	237	0.126339847537566	0.620689655172414	0.615384615384615	0.511111111111111	0.618025751072961	0.570048309178744	116	22
1025	SB 216763	MYCN	1.57e-05	0.119464701971024	0.8125	0.0570175438596491	0.986899563318777	0.10655737704918	16	-0.137464349807054	0	0	0.936507936507937	NA	8	0.143943653514809	0.553264604810997	0.706140350877193	0.432314410480349	0.620423892100193	291	0.619296636661036	0.813333333333333	0.802631578947368	0.816593886462882	0.80794701986755	225	0.0432396369240145	0.303370786516854	0.54	0.507936507936508	0.388489208633094	0.517045454545455	89	11
1026	17-AAG	ERBB2	0.0083266	0.0112755701024289	0.529411764705882	0.0403587443946188	0.963963963963964	0.075	17	-0.0401407360548277	0.5	0.0143884892086331	0.974358974358974	0.027972027972028	4	0.183944787472393	0.579365079365079	0.657657657657658	0.524663677130045	0.616033755274262	252	0.779777123327323	0.934343434343434	0.833333333333333	0.94170403587444	0.880952380952381	198	0.248096673059359	0.51219512195122	0.538461538461538	0.712230215827338	0.525	0.649769585253456	82	69
1028	VX-702	BCR_ABL	6.8e-08	0.094174042294313	1	0.0175438596491228	1	0.0344827586206897	4	NA	NA	0	1	NA	0	0.0547732650928716	0.525641025641026	0.539473684210526	0.51528384279476	0.532467532467532	234	0.73788911434416	0.855932203389831	0.885964912280702	0.851528384279476	0.870689655172414	236	0.0171807948792627	0.432	0.613636363636364	0.403361344537815	0.507042253521127	0.492753623188406	125	70
1029	AMG-706	KDR	1.69e-08	0.0798921177759673	1	0.0126582278481013	1	0.025	3	NA	NA	0	1	NA	0	0.163268810874138	0.592233009708738	0.514767932489452	0.647058823529412	0.55079006772009	206	0.732150707827907	0.891402714932127	0.831223628691983	0.899159663865546	0.860262008733624	221	-0.00289506866646522	0.421052631578947	0.506329113924051	0.490740740740741	0.459770114942529	0.497326203208556	95	31
1030	KU-55933	APC	0.00157058	0.133890562501504	0.769230769230769	0.0900900900900901	0.972850678733032	0.161290322580645	26	0.0337002503184621	0.555555555555556	0.0485436893203883	0.964912280701754	0.0892857142857143	9	0.106232427484403	0.550218340611354	0.570135746606335	0.536036036036036	0.56	229	0.725891006844013	0.841880341880342	0.891402714932127	0.833333333333333	0.865934065934066	234	0.0390052801907682	0.543859649122807	0.543859649122807	0.495145631067961	0.543859649122807	0.52073732718894	114	46
1031	Elesclomol	APC	0.000522952	0.136599993643919	0.769230769230769	0.0930232558139535	0.972093023255814	0.16597510373444	26	0.0953309593364474	0.777777777777778	0.0555555555555556	0.981308411214953	0.103703703703704	9	0.113141362626955	0.540350877192982	0.716279069767442	0.390697674418605	0.616	285	0.719092495506675	0.829059829059829	0.902325581395349	0.813953488372093	0.864142538975501	234	-0.000444050828046708	0.459016393442623	0.523364485981308	0.476190476190476	0.489082969432314	0.497854077253219	122	59
1032	BIBW2992	ERBB2	1.06e-05	0.150742092518088	0.882352941176471	0.0657894736842105	0.991266375545852	0.122448979591837	17	0.198516666794186	1	0.0579710144927536	1	0.10958904109589	4	0.212011392210196	0.661764705882353	0.394736842105263	0.799126637554585	0.494505494505495	136	0.724549480916063	0.905940594059406	0.802631578947368	0.91703056768559	0.851162790697675	202	0.0992134596034861	0.394736842105263	0.434782608695652	0.666666666666667	0.413793103448276	0.589371980676328	76	52
1033	GDC-0449	MYC	6.42e-05	0.0673289068938011	0.617647058823529	0.0921052631578947	0.943231441048035	0.16030534351145	34	0.163581026050791	0.705882352941177	0.133333333333333	0.957264957264957	0.224299065420561	17	0.099956198275789	0.559782608695652	0.451754385964912	0.646288209606987	0.5	184	0.732777599287748	0.829365079365079	0.916666666666667	0.812227074235808	0.870833333333333	252	0.030199807136019	0.447154471544715	0.611111111111111	0.418803418803419	0.516431924882629	0.502415458937198	123	68
1036	PLX4720	BRAF	1.39e-22	0.154935095587541	0.756756756756757	0.125560538116592	0.959821428571429	0.215384615384615	37	0.362808497784697	0.96	0.242424242424242	0.991304347826087	0.387096774193548	25	0.173038926921077	0.578512396694215	0.62780269058296	0.544642857142857	0.602150537634409	242	0.744970070818542	0.873873873873874	0.869955156950673	0.875	0.871910112359551	222	0.126239238995537	0.52212389380531	0.595959595959596	0.530434782608696	0.556603773584906	0.560747663551402	113	68
1037	BX-795	APC	8.53e-05	0.213998843627062	0.928571428571429	0.109243697478992	0.991561181434599	0.195488721804511	28	0.0423694905730081	0.571428571428571	0.0465116279069767	0.96969696969697	0.0860215053763441	7	0.212051762349326	0.587813620071685	0.691983122362869	0.516806722689076	0.635658914728682	279	0.760003545904388	0.88135593220339	0.877637130801688	0.882352941176471	0.879492600422833	236	0.104038379798119	0.579439252336449	0.626262626262626	0.476744186046512	0.601941747572816	0.556756756756757	107	56
1038	NU-7441	MSH2	0.00955044	0.078027431464087	0.833333333333333	0.0225225225225225	0.995495495495496	0.043859649122807	6	-0.0556606160816671	0.25	0.0103092783505155	0.974576271186441	0.0198019801980198	4	0.141021311603409	0.561264822134387	0.63963963963964	0.5	0.597894736842105	253	0.758266051907825	0.855932203389831	0.90990990990991	0.846846846846847	0.882096069868996	236	0.0469713304443241	0.46969696969697	0.639175257731959	0.406779661016949	0.541484716157205	0.511627906976744	132	63
1039	SL 0101-1	FLT3	6.38e-07	0.081923192051904	1	0.0133333333333333	1	0.0263157894736842	3	-0.0473336874607642	0	0	0.988165680473373	NA	2	0.102911625284372	0.557788944723618	0.493333333333333	0.608888888888889	0.523584905660377	199	0.171529911946157	0.614906832298137	0.44	0.724444444444444	0.512953367875648	161	0.0370269640708029	0.209677419354839	0.333333333333333	0.710059171597633	0.257425742574257	0.639423076923077	62	1
1042	BIRB 0796	SMARCB1	3.49e-05	0.0671902984213114	1	0.00896860986547085	1	0.0177777777777778	2	-0.056163535527998	0	0	0.9921875	NA	1	0.0062338459889659	0.5	0.887892376681614	0.116071428571429	0.639741518578352	396	0.220071616919695	0.630434782608696	0.520179372197309	0.696428571428571	0.57002457002457	184	0.0267240474316787	0.415094339622642	0.511627906976744	0.515625	0.458333333333333	0.514018691588785	106	1
1043	JNK Inhibitor VIII	CDKN2a(p14)	0.00314437	0.0184931680363827	0.511627906976744	0.396396396396396	0.621621621621622	0.446700507614213	172	-0.0606771235890599	0.5625	0.272727272727273	0.670588235294118	0.36734693877551	64	0.153778474850635	0.570247933884298	0.621621621621622	0.531531531531532	0.594827586206896	242	0.742393117548652	0.836065573770492	0.918918918918919	0.81981981981982	0.875536480686695	244	0.094352619449761	0.422818791946309	0.741176470588235	0.348484848484849	0.538461538461539	0.502304147465438	149	40
1046	681640	TET2	5.2e-05	0.0823835912934753	1	0.0134529147982063	1	0.0265486725663717	3	NA	NA	0	1	NA	0	0.143461702467033	0.53083109919571	0.887892376681614	0.21875	0.664429530201342	373	0.251875704112034	0.606177606177606	0.704035874439462	0.544642857142857	0.651452282157676	259	0.0375202636375705	0.235849056603774	0.581395348837209	0.463576158940397	0.335570469798658	0.489690721649485	106	1
1047	Nutlin-3a	TP53	1.89e-35	0.443159439632468	0.658227848101266	0.873949579831933	0.544303797468354	0.750902527075812	316	0.568830856674682	0.794871794871795	0.861111111111111	0.69620253164557	0.826666666666667	117	0.443159439632468	0.811320754716981	0.544303797468354	0.873949579831933	0.651515151515152	159	0.363850425405849	0.737142857142857	0.544303797468354	0.80672268907563	0.62621359223301	175	0.177474811961286	0.55	0.417721518987342	0.75	0.474820143884892	0.609625668449198	60	1
1049	PD-173074	FGFR2	1.98e-06	0.0650944554904119	1	0.00843881856540084	1	0.0167364016736402	2	0.0796397809802848	1	0.0116279069767442	1	0.0229885057471264	1	0.184979133218484	0.559880239520958	0.789029535864979	0.379746835443038	0.654991243432574	334	0.457167686498053	0.747706422018349	0.687763713080169	0.767932489451477	0.716483516483516	218	0.108612310019622	0.510416666666667	0.569767441860465	0.53921568627451	0.538461538461538	0.553191489361702	96	5
1050	ZM-447439	NOTCH1	0.000334453	0.139265198302554	1	0.0379746835443038	1	0.0731707317073171	9	0.21353957863518	1	0.0853658536585366	1	0.157303370786517	7	0.153677010632646	0.577586206896552	0.565400843881857	0.588235294117647	0.571428571428571	232	0.738946211395951	0.869198312236287	0.869198312236287	0.869747899159664	0.869198312236287	237	0.140005026960632	0.543689320388349	0.682926829268293	0.453488372093023	0.605405405405406	0.56547619047619	103	67
1052	RO-3306	MLL_AFF1	0.00154695	0.0651626492998453	1	0.00843881856540084	1	0.0167364016736402	2	NA	NA	0	1	NA	0	0.0845742573486313	0.532871972318339	0.649789029535865	0.432773109243697	0.585551330798479	289	0.722124710700021	0.863829787234043	0.856540084388186	0.865546218487395	0.860169491525424	235	0.0156215440775077	0.462365591397849	0.505882352941176	0.509803921568627	0.48314606741573	0.508021390374332	93	67
1053	MK-2206	PTEN	0.00461501	0.122636808068907	0.650793650793651	0.184684684684685	0.900900900900901	0.287719298245614	63	0.168444594725514	0.85	0.146551724137931	0.959459459459459	0.25	20	0.126377675317971	0.559322033898305	0.594594594594595	0.531531531531532	0.576419213973799	236	0.699398383141275	0.829787234042553	0.878378378378378	0.81981981981982	0.853391684901532	235	0.0891627921258879	0.650485436893204	0.577586206896552	0.513513513513513	0.611872146118722	0.552631578947368	103	69
1054	PD-0332991	CDKN2A	1.41e-11	0.281214566928993	0.658163265306122	0.581081081081081	0.698198198198198	0.617224880382775	196	0.246193561542799	0.492307692307692	0.507936507936508	0.740157480314961	0.5	65	0.304787996046076	0.675392670157068	0.581081081081081	0.720720720720721	0.624697336561743	191	0.436941369852146	0.717488789237668	0.720720720720721	0.716216216216216	0.719101123595505	223	0.258529514921341	0.492753623188406	0.53968253968254	0.724409448818898	0.515151515151515	0.663157894736842	69	4
1057	NVP-BEZ235	APC	3.95e-05	0.11913576983278	0.740740740740741	0.0854700854700855	0.97008547008547	0.153256704980843	27	0.00817749403898761	0.571428571428571	0.0388349514563107	0.964285714285714	0.0727272727272727	7	0.154048849788929	0.581081081081081	0.551282051282051	0.602564102564103	0.565789473684211	222	0.540265623572099	0.732342007434944	0.841880341880342	0.692307692307692	0.783300198807157	269	0.181205204222831	0.503649635036496	0.821428571428571	0.339805825242718	0.624434389140272	0.556149732620321	137	8
1058	GDC0941	APC	0.000181669	0.155792929781328	0.814814814814815	0.094017094017094	0.978632478632479	0.168582375478927	27	-0.0885472951662656	0.142857142857143	0.0151515151515152	0.949579831932773	0.0273972602739726	7	0.115394099181564	0.558441558441558	0.551282051282051	0.564102564102564	0.554838709677419	231	0.717783459102021	0.822393822393822	0.91025641025641	0.803418803418803	0.864097363083164	259	0.0250798849479145	0.653846153846154	0.571428571428571	0.454545454545455	0.609865470852018	0.52972972972973	104	36
1059	AZD8055	TET2	3.41e-05	0.0803219328902499	1	0.0128205128205128	1	0.0253164556962025	3	NA	NA	0	1	NA	0	0.130321508785672	0.554347826086957	0.653846153846154	0.474358974358974	0.6	276	0.523681958052169	0.723247232472325	0.837606837606838	0.67948717948718	0.776237623762376	271	0.222109389747481	0.734375	0.758064516129032	0.46031746031746	0.746031746031746	0.657754010695187	128	7
1060	PD-0325901	BRAF	9.13e-18	0.200966139545364	0.804347826086957	0.158119658119658	0.961538461538462	0.264285714285714	46	0.247792097270855	0.923076923076923	0.136363636363636	0.98989898989899	0.237623762376238	13	0.296569213640955	0.665071770334928	0.594017094017094	0.700854700854701	0.627539503386005	209	0.761128702601274	0.893805309734513	0.863247863247863	0.897435897435897	0.878260869565217	226	0.354139645581772	0.684210526315789	0.590909090909091	0.757575757575758	0.634146341463415	0.679144385026738	76	31
1061	SB590885	BRAF	1.68e-28	0.223358759073802	0.840909090909091	0.162995594713656	0.969162995594714	0.273062730627306	44	0.274274860726789	0.923076923076923	0.15	0.990740740740741	0.258064516129032	13	0.229243010186477	0.699115044247788	0.348017621145374	0.850220264317181	0.464705882352941	113	0.356780059491448	0.72316384180791	0.563876651982379	0.784140969162996	0.633663366336634	177	0.162850890258274	0.511363636363636	0.5625	0.601851851851852	0.535714285714286	0.585106382978723	88	3
1062	AZD6244	BRAF	5.4e-11	0.188795032658266	0.8	0.144144144144144	0.963963963963964	0.244274809160305	40	0.183673275059727	0.428571428571429	0.176470588235294	0.948717948717949	0.25	14	0.279460791544297	0.634782608695652	0.657657657657658	0.621621621621622	0.646017699115044	230	0.777334140516851	0.92156862745098	0.846846846846847	0.927927927927928	0.882629107981221	204	0.107626512359949	0.227848101265823	0.529411764705882	0.608974358974359	0.31858407079646	0.594736842105263	79	47
