# Supplementary material for: Precision and recall oncology: combining multiple gene mutations for improved identification of drug-sensitive tumours
Source: Oncotarget. 2017 Sep 15;8(57):97025–40. doi: 10.18632/oncotarget.20923 (PMC5722542; doi:10.18632/oncotarget.20923)
Supplement: Supplementary file 3 [file oncotarget-08-97025-s003.xlsx]

## Sheet: Drug information
Drug_ID	Drug_Name	Type
1	Erlotinib	Targeted
3	Rapamycin	Targeted
5	Sunitinib	Targeted
6	PHA-665752	Targeted
9	MG-132	Targeted
11	Paclitaxel	Cytotoxic
17	Cyclopamine	Targeted
29	AZ628	Targeted
30	Sorafenib	Targeted
32	VX-680	Targeted
34	Imatinib	Targeted
35	NVP-TAE684	Targeted
37	PF-02341066	Targeted
38	AZD-0530	Targeted
41	S-Trityl-L-cysteine	Targeted
45	Z-LLNle-CHO	Targeted
51	Dasatinib	Targeted
52	GNF-2	Targeted
53	CGP-60474	Targeted
54	CGP-082996	Targeted
55	A-770041	Targeted
56	WH-4-023	Targeted
59	WZ-1-84	Targeted
60	BI-2536	Targeted
62	BMS-536924	Targeted
63	BMS-509744	Targeted
64	CMK	Targeted
71	Pyrimethamine	Targeted
83	JW-7-52-1	Targeted
86	A-443654	Targeted
87	GW843682X	Targeted
88	MS-275	Targeted
89	Parthenolide	Targeted
91	KIN001-135	Targeted
104	Bortezomib	Targeted
106	XMD8-85	Targeted
110	Roscovitine	Targeted
111	Salubrinal	Targeted
119	Lapatinib	Targeted
127	GSK269962A	Targeted
133	Doxorubicin	Cytotoxic
134	Etoposide	Cytotoxic
135	Gemcitabine	Cytotoxic
136	Mitomycin C	Cytotoxic
140	Vinorelbine	Cytotoxic
147	NSC-87877	Targeted
150	Bicalutamide	Targeted
151	QS11	Targeted
153	Midostaurin	Targeted
154	CHIR-99021	Targeted
155	AP-24534	Targeted
156	AZD6482	Targeted
157	JNK-9L	Targeted
158	PF-562271	Targeted
165	DMOG	Targeted
166	FTI-277	Targeted
170	Shikonin	Target not known
171	AKT inhibitor VIII	Targeted
172	Embelin	Targeted
173	FH535	Target not known
175	PAC-1	Targeted
176	IPA-3	Targeted
177	GSK-650394	Targeted
178	BAY 61-3606	Targeted
180	Thapsigargin	Targeted
182	Obatoclax Mesylate	Targeted
184	BMS-754807	Targeted
185	OSI-906	Targeted
186	Bexarotene	Targeted
190	Bleomycin	Cytotoxic
192	LFM-A13	Targeted
194	AUY922	Targeted
197	Bryostatin 1	Targeted
199	Pazopanib	Targeted
201	Epothilone B	Cytotoxic
204	Tipifarnib	Targeted
207	AS601245	Targeted
1001	AICAR	Targeted
1003	Camptothecin	Cytotoxic
1004	Vinblastine	Cytotoxic
1005	Cisplatin	Cytotoxic
1006	Cytarabine	Cytotoxic
1007	Docetaxel	Cytotoxic
1008	Methotrexate	Cytotoxic
1009	ATRA	Targeted
1010	Gefitinib	Targeted
1011	ABT-263	Targeted
1012	Vorinostat	Targeted
1013	Nilotinib	Targeted
1014	RDEA119	Targeted
1015	CI-1040	Targeted
1016	Temsirolimus	Targeted
1017	AZD-2281	Targeted
1018	ABT-888	Targeted
1019	Bosutinib	Targeted
1020	Lenalidomide	Targeted
1021	Axitinib	Targeted
1022	AZD7762	Targeted
1023	GW 441756	Targeted
1024	CEP-701	Targeted
1025	SB 216763	Targeted
1026	17-AAG	Targeted
1028	VX-702	Targeted
1029	AMG-706	Targeted
1030	KU-55933	Targeted
1031	Elesclomol	Targeted
1032	BIBW2992	Targeted
1033	GDC-0449	Targeted
1036	PLX4720	Targeted
1037	BX-795	Targeted
1038	NU-7441	Targeted
1039	SL 0101-1	Targeted
1042	BIRB 0796	Targeted
1043	JNK Inhibitor VIII	Targeted
1046	681640	Targeted
1047	Nutlin-3a	Targeted
1049	PD-173074	Targeted
1050	ZM-447439	Targeted
1052	RO-3306	Targeted
1053	MK-2206	Targeted
1054	PD-0332991	Targeted
1057	NVP-BEZ235	Targeted
1058	GDC0941	Targeted
1059	AZD8055	Targeted
1060	PD-0325901	Targeted
1061	SB590885	Targeted
1062	AZD6244	Targeted

## Sheet: MCC comparisons
MCCman>0	MCCman<=0	MCCman>MCCRF	MCCRF>0	MCCRF<=0	MCCRF>MCCman		Legend
AZD-2281	BIRB 0796	AZD-2281	BIRB 0796	AZD-0530	BIRB 0796		MCCman	MCC on test set (MANOVA)
AP-24534	Vinorelbine	AZD-0530	AZD-2281	Bicalutamide	AP-24534		MCCRF	MCC on test set (Random forest)
AZD-0530	SL 0101-1	Bicalutamide	AP-24534	Rapamycin	Vinorelbine
Bicalutamide	BMS-509744	PLX4720	Vinorelbine	Shikonin	SL 0101-1
PLX4720	KIN001-135	Rapamycin	PLX4720	IPA-3	BMS-509744
Rapamycin	FH535	AUY922	AUY922	Elesclomol	KIN001-135
AUY922	Docetaxel	Etoposide	SL 0101-1	AZD6482	FH535
Etoposide	Shikonin	BMS-754807	Etoposide	WH-4-023	Docetaxel
BMS-754807	OSI-906	IPA-3	BMS-509744	Obatoclax Mesylate	PD-173074
PD-173074	AZD6482	Elesclomol	KIN001-135	AS601245	Shikonin
IPA-3	Cyclopamine	AZD6244	FH535	MS-275	NVP-BEZ235
NVP-BEZ235	Roscovitine	WH-4-023	Docetaxel	Gefitinib	KU-55933
Elesclomol	Obatoclax Mesylate	Obatoclax Mesylate	BMS-754807	AMG-706	Temsirolimus
KU-55933	AS601245	AS601245	PD-173074	QS11	GSK-650394
Temsirolimus	MS-275	BMS-536924	NVP-BEZ235	Sorafenib	OSI-906
GSK-650394	CGP-60474	Gefitinib	KU-55933	JW-7-52-1	AZD6482
AZD6244	LFM-A13	AMG-706	Temsirolimus	BAY 61-3606	AZ628
AZ628	PHA-665752	ZM-447439	GSK-650394	Mitomycin C	A-443654
A-443654	S-Trityl-L-cysteine	BI-2536	AZD6244	ABT-888	Cyclopamine
WH-4-023	SB 216763	QS11	OSI-906	Dasatinib	Roscovitine
BMS-536924	Gefitinib	SB590885	AZ628	Thapsigargin	MS-275
VX-680	AMG-706	JNK-9L	A-443654	Bexarotene	CGP-60474
ZM-447439	NU-7441	Sorafenib	Cyclopamine	Bryostatin 1	LFM-A13
BI-2536	NSC-87877	Cisplatin	Roscovitine	Lenalidomide	VX-680
QS11	GDC0941	MG-132	BMS-536924	Pazopanib	PHA-665752
SB590885	Sorafenib	JW-7-52-1	CGP-60474	FTI-277	S-Trityl-L-cysteine
JNK-9L	Imatinib	GDC-0449	LFM-A13	Embelin	SB 216763
Bleomycin	Methotrexate	BAY 61-3606	VX-680	Z-LLNle-CHO	NU-7441
AICAR	BAY 61-3606	Mitomycin C	PHA-665752	Erlotinib	NSC-87877
BX-795	Salubrinal	ABT-888	S-Trityl-L-cysteine	A-770041	GDC0941
CEP-701	WZ-1-84	Dasatinib	SB 216763	PAC-1	Bleomycin
Cisplatin	681640	CI-1040	NU-7441	Tipifarnib	AICAR
MG-132	VX-702	Thapsigargin	NSC-87877	AKT inhibitor VIII	BX-795
JW-7-52-1	GW843682X	Bexarotene	ZM-447439	GNF-2	CEP-701
GDC-0449	Bosutinib	Lapatinib	BI-2536	GW 441756	Imatinib
GSK269962A	Mitomycin C	Bryostatin 1	SB590885	PF-562271	GSK269962A
CMK	ABT-888	Lenalidomide	GDC0941		Methotrexate
PD-0325901	Nilotinib	RDEA119	JNK-9L		Salubrinal
Dasatinib	Gemcitabine	Pazopanib	Bleomycin		WZ-1-84
PD-0332991	ATRA	FTI-277	AICAR		681640
CI-1040	Bryostatin 1	DMOG	BX-795		VX-702
Thapsigargin	Lenalidomide	Embelin	CEP-701		GW843682X
Bexarotene	17-AAG	Z-LLNle-CHO	Cisplatin		Bosutinib
Lapatinib	Pazopanib	A-770041	MG-132		CMK
RDEA119	Epothilone B	Vorinostat	GDC-0449		Nilotinib
Doxorubicin	Vinblastine	PAC-1	Imatinib		PD-0325901
FTI-277	Embelin	Tipifarnib	GSK269962A		Gemcitabine
AZD7762	Erlotinib	AKT inhibitor VIII	Methotrexate		PD-0332991
DMOG	PF-02341066	ABT-263	Salubrinal		ATRA
Z-LLNle-CHO	A-770041	Midostaurin	WZ-1-84		Doxorubicin
Vorinostat	CHIR-99021	GNF-2	681640		17-AAG
PAC-1	Axitinib	MK-2206	VX-702		AZD7762
Tipifarnib	CGP-082996	GW 441756	GW843682X		Epothilone B
AKT inhibitor VIII	JNK Inhibitor VIII	PF-562271	Bosutinib		Vinblastine
Paclitaxel	AZD8055	BIBW2992	CMK		Erlotinib
ABT-263	NVP-TAE684	Bortezomib	Nilotinib		PF-02341066
Midostaurin	Pyrimethamine	Nutlin-3a	PD-0325901		CHIR-99021
GNF-2	PF-562271		Gemcitabine		Axitinib
MK-2206	Parthenolide		PD-0332991		CGP-082996
GW 441756	XMD8-85		CI-1040		JNK Inhibitor VIII
BIBW2992	Sunitinib		ATRA		AZD8055
Camptothecin	RO-3306		Lapatinib		NVP-TAE684
Cytarabine			RDEA119		Paclitaxel
Bortezomib			Doxorubicin		Pyrimethamine
Nutlin-3a			17-AAG		Parthenolide
			AZD7762		Camptothecin
			Epothilone B		Cytarabine
			DMOG		XMD8-85
			Vinblastine		Sunitinib
			PF-02341066		RO-3306
			Vorinostat
			CHIR-99021
			Axitinib
			CGP-082996
			JNK Inhibitor VIII
			AZD8055
			NVP-TAE684
			Paclitaxel
			ABT-263
			Pyrimethamine
			Midostaurin
			MK-2206
			Parthenolide
			BIBW2992
			Camptothecin
			Cytarabine
			Bortezomib
			XMD8-85
			Sunitinib
			RO-3306
			Nutlin-3a
