# Supplementary material for: Precision and recall oncology: combining multiple gene mutations for improved identification of drug-sensitive tumours
Source: Oncotarget. 2017 Sep 15;8(57):97025–40. doi: 10.18632/oncotarget.20923 (PMC5722542; doi:10.18632/oncotarget.20923)
Supplement: Supplementary file 4 [file oncotarget-08-97025-s004.xlsx]

## Sheet: Sheet1
Drug_ID	Drug_Name	Median_LOGIC50
1	Erlotinib	2.12039
3	Rapamycin	0.101363
5	Sunitinib	1.30938
6	PHA-665752	2.1798
9	MG-132	0.895125
11	Paclitaxel	-1.22421
17	Cyclopamine	2.87495
29	AZ628	1.26906
30	Sorafenib	1.6982
32	VX-680	1.2346
34	Imatinib	2.21848
35	NVP-TAE684	0.669315
37	PF-02341066	2.00597
38	AZD-0530	1.97989
41	S-Trityl-L-cysteine	0.671094
45	Z-LLNle-CHO	1.18495
51	Dasatinib	1.47074
52	GNF-2	2.04596
53	CGP-60474	-0.752567
54	CGP-082996	1.7996
55	A-770041	1.815
56	WH-4-023	2.10768
59	WZ-1-84	2.5717
60	BI-2536	-0.690038
62	BMS-536924	1.25294
63	BMS-509744	1.64564
64	CMK	1.58696
71	Pyrimethamine	2.07947
83	JW-7-52-1	-0.773844
86	A-443654	-0.298887
87	GW843682X	-1.00807
88	MS-275	0.355598
89	Parthenolide	2.19221
91	KIN001-135	2.65006
104	Bortezomib	-2.29955
106	XMD8-85	1.39789
110	Roscovitine	2.2415
111	Salubrinal	1.78404
119	Lapatinib	2.03186
127	GSK269962A	1.67823
133	Doxorubicin	-0.808151
134	Etoposide	0.649575
135	Gemcitabine	-1.05731
136	Mitomycin C	-0.366669
140	Vinorelbine	-1.70161
147	NSC-87877	3.00205
150	Bicalutamide	1.96888
151	QS11	1.59354
153	Midostaurin	0.291341
154	CHIR-99021	2.17065
155	AP-24534	0.738147
156	AZD6482	1.47921
157	JNK-9L	-0.13012
158	PF-562271	1.18534
165	DMOG	2.8101
166	FTI-277	1.64959
170	Shikonin	-0.0371168
171	AKT inhibitor VIII	1.54183
172	Embelin	1.22353
173	FH535	0.854436
175	PAC-1	1.62272
176	IPA-3	2.56051
177	GSK-650394	1.74767
178	BAY 61-3606	1.00872
180	Thapsigargin	-1.82679
182	Obatoclax Mesylate	-0.428895
184	BMS-754807	0.4309
185	OSI-906	1.62898
186	Bexarotene	2.10772
190	Bleomycin	0.644056
192	LFM-A13	2.70599
194	AUY922	-1.23043
197	Bryostatin 1	-0.435895
199	Pazopanib	1.9727
201	Epothilone B	-2.1941
204	Tipifarnib	0.922965
207	AS601245	1.36764
1001	AICAR	3.46113
1003	Camptothecin	-1.75965
1004	Vinblastine	-1.79443
1005	Cisplatin	1.46562
1006	Cytarabine	0.255682
1007	Docetaxel	-2.20641
1008	Methotrexate	0.526399
1009	ATRA	2.36148
1010	Gefitinib	1.0768
1011	ABT-263	1.18367
1012	Vorinostat	0.489726
1013	Nilotinib	1.97563
1014	RDEA119	1.04785
1015	CI-1040	1.17556
1016	Temsirolimus	-0.478702
1017	AZD-2281	2.27616
1018	ABT-888	2.43227
1019	Bosutinib	1.25951
1020	Lenalidomide	2.43326
1021	Axitinib	1.49222
1022	AZD7762	-0.11088
1023	GW 441756	1.93139
1024	CEP-701	-0.161726
1025	SB 216763	2.58638
1026	17-AAG	-0.318771
1028	VX-702	2.02947
1029	AMG-706	1.93043
1030	KU-55933	2.24748
1031	Elesclomol	-1.36608
1032	BIBW2992	1.20509
1033	GDC-0449	2.59595
1036	PLX4720	2.27294
1037	BX-795	0.916261
1038	NU-7441	1.59838
1039	SL 0101-1	2.56007
1042	BIRB 0796	2.62592
1043	JNK Inhibitor VIII	2.66855
1046	681640	1.21316
1047	Nutlin-3a	2.24725
1049	PD-173074	1.89552
1050	ZM-447439	1.18191
1052	RO-3306	2.19935
1053	MK-2206	1.20044
1054	PD-0332991	1.10755
1057	NVP-BEZ235	-1.06529
1058	GDC0941	0.897121
1059	AZD8055	0.0704599
1060	PD-0325901	0.147412
1061	SB590885	2.36786
1062	AZD6244	1.53849
